# Supplementary material for: Changes in authoritarianism before and during the COVID-19 pandemic: Comparisons of latent means across East and West Germany, gender, age, and education
Source: Front Psychol. 2022 Jul 25;13:941466. doi: 10.3389/fpsyg.2022.941466 (PMC9358451; doi:10.3389/fpsyg.2022.941466)
Supplement: Supplementary file 1 [file Data_Sheet_1.ZIP]

Archive with 6 entries (6 files):
- Supplementary Material 1.docx
- Supplementary Material 2.docx
- Supplementary Material 3.docx
- Supplementary Material 4.docx
- Supplementary Material 5.docx
- Supplementary Material 6.R
