# Supplementary material for: Changes in authoritarianism before and during the COVID-19 pandemic: Comparisons of latent means across East and West Germany, gender, age, and education
Source: Front Psychol. 2022 Jul 25;13:941466. doi: 10.3389/fpsyg.2022.941466 (PMC9358451; doi:10.3389/fpsyg.2022.941466)
Supplement: Supplementary file 1 [file Data_Sheet_1.ZIP › Supplementary Material 6.R]

### Measurement Invariance and Comparisons of latent means KSA-3###
__________________________________________________________________

## Packages
library(psych)
library(GPArotation)
library(lavaan)
library(semTools)
library(semPlot)
library(haven)

## Data
gesamt<- read_sav("C:\\Users\\Ayline Heller\\Documents\\PhD-Projekt\\DDR-Psych\\Publikationen\\Autoritarismus MI\\Berechnungen\\KSA3_Gesamt_neu.sav")
gesamt <- read_sav("E:/Publikationen/Autoritarismus MI/Berechnungen/KSA3_Gesamt_neu.sav")

#Model specification
model1a <- 'aggr =~ q8601 + q8602 + q8603
            subm =~ q8604 + q8605 + q8606
            conv =~ q8607 + q8608 + q8609
            AUT =~ aggr + subm + conv
            q8605~~q8606 '  #covariation leads to large improvement: see below
model1b <- 'AUT =~ q8601 + q8602 + q8603 + q8604 + q8605 + q8606 + q8607 + q8608 + q8609
            q8605~~q8606 
            q8608 ~~ q8609'

#CFA
fit0<- cfa(model1a, data=gesamt, estimator = "ml") 
fit1b<- cfa(model1b, data=gesamt, estimator = "mlr")
fit1<- cfa(model1a, data=gesamt, estimator = "mlr") # robust fit indices
fit2<- cfa(model1a, data=gesamt, estimator = "ml", missing = "ML") #full information ML
fit3<- cfa(model1a, data=gesamt[gesamt$year==2016,], estimator = "ml") #Model 2017
fit4<- cfa(model1a, data=gesamt[gesamt$year==2020,], estimator = "ml") #Model 2020
summary(fit0, fit.measures=TRUE)
summary(fit1, fit.measures=TRUE)
summary(fit1b, fit.measures=TRUE)
summary(fit2, fit.measures=TRUE)
summary(fit3, fit.measures=TRUE)
summary(fit4, fit.measures=TRUE)

modificationIndices(fit1) #leads to a large improvement when letting item 5 and 6 covariate
modificationIndices(fit1b)

lavInspect(fit0)
lavInspect(fit3, what = "std")
lavInspect(fit4, what = "std")
lavInspect(fit0, what = "std")$lambda
lavInspect(fit3, what = "std")$lambda
lavInspect(fit4, what = "std")$lambda
lavInspect(fit0, what = "std")$beta
lavInspect(fit3, what = "std")$beta
lavInspect(fit4, what = "std")$beta

lavInspect(fit0, what = "est")$lambda
lavInspect(fit3, what = "est")$lambda
lavInspect(fit4, what = "est")$lambda
lavInspect(fit0, what = "est")$beta
lavInspect(fit3, what = "est")$beta
lavInspect(fit4, what = "est")$beta

#Reliability

reliability(fit0)
reliability(fit1b)
reliability(fit3)
reliability(fit4)
reliabilityL2(fit0, "AUT")
reliabilityL2(fit3, "AUT")
reliabilityL2(fit4, "AUT")

#Graphical illustration
labels <- c("1", "2", "3", "4", "5", "6", "7", "8", "9",
            "Aggression", "Sub-\nmission", "Conventionalism", "Authoritarianism")
semPaths(fit0, title = FALSE, what="std", layout = "tree2", nodeLabels = labels, residuals = FALSE, edge.color = "black", sizeMan=6, sizeLat = 11, esize = 2)

#Configural model over time
fit2016<- cfa(model1a, data=gesamt[gesamt$year==2016, ], estimator="mlm")
fit2020<- cfa(model1a, data=gesamt[gesamt$year==2020, ], estimator = "mlm")
summary(fit2016, fit.measures=TRUE)
summary(fit2020, fit.measures=TRUE)

#configural model east/west
fitwest<- cfa(model1a, data=gesamt[gesamt$Ost_West==1, ], estimator = "mlm")
fitost<- cfa(model1a, data=gesamt[gesamt$Ost_West==2, ], estimator = "mlm")
summary(fitwest, fit.measures=TRUE)
summary(fitost, fit.measures=TRUE)

#Configural model gender
fitmann<- cfa(model1a, data=gesamt[gesamt$s2==1, ], estimator = "mlm")
fitfrau<- cfa(model1a, data=gesamt[gesamt$s2==2, ], estimator = "mlm")
summary(fitmann, fit.measures=TRUE)
summary(fitfrau, fit.measures=TRUE)

#Configural model age groups
fit20<- cfa(model1a, data=gesamt[gesamt$age_group==2, ], estimator = "mlm")
fit30<- cfa(model1a, data=gesamt[gesamt$age_group==3, ], estimator = "mlm")
fit40<- cfa(model1a, data=gesamt[gesamt$age_group==4, ], estimator = "mlm")
fit50<- cfa(model1a, data=gesamt[gesamt$age_group==5, ], estimator = "mlm")
fit60<- cfa(model1a, data=gesamt[gesamt$age_group==6, ], estimator = "mlm")
fit70<- cfa(model1a, data=gesamt[gesamt$age_group==7, ], estimator = "mlm")
summary(fit20, fit.measures=TRUE)
summary(fit30, fit.measures=TRUE)
summary(fit40, fit.measures=TRUE)
summary(fit50, fit.measures=TRUE)
summary(fit60, fit.measures=TRUE)
summary(fit70, fit.measures=TRUE)

#Configural model education
fit<- cfa(model1a, data=gesamt[gesamt$education==1, ], estimator = "mlm")
fit<- cfa(model1a, data=gesamt[gesamt$education==2, ], estimator = "mlm")
fit<- cfa(model1a, data=gesamt[gesamt$education==3, ], estimator = "mlm")

#Regular Measurement invariance (first-order factors)
#Time
measurementInvariance(model = model1a, data=gesamt, group="year", estimator = "mlm", strict = TRUE, fit.measures =c("chisq.scaled", "cfi.robust", "rmsea.robust"))

#East/West
gesamt2 <- gesamt[gesamt$s2<3, ]
measurementInvariance(model = model1a, data=gesamt2, group="Ost_West", estimator = "mlm", strict = TRUE, fit.measures =c("chisq.scaled", "cfi.robust", "rmsea.robust"))

#Gender
measurementInvariance(model = model1a, data=gesamt, group="s2", estimator = "mlm", strict = TRUE, fit.measures =c("chisq.scaled", "cfi.robust", "rmsea.robust"))

#Age group
measurementInvariance(model = model1a, data=gesamt, group="age_group", estimator = "mlm", strict = TRUE, fit.measures =c("chisq.scaled", "cfi.robust", "rmsea.robust"))

#Education
measurementInvariance(model = model1a, data=gesamt, group="education", estimator = "mlm", strict = TRUE, fit.measures =c("chisq.scaled", "cfi.robust", "rmsea.robust"))

#Measurment invariance following Rudnev (2018) with 2 groups

#Configural
model1 <- 'aggr =~ q8601 + q8602 + q8603
            subm =~ q8604 + q8605 + q8606
            conv =~ q8607 + q8608 + q8609
            aut =~ aggr + subm + conv
              q8605~~q8606        #freed parameter
              q8601~c(0, 0)*1     #one item intecept per factor fixed to 0
              q8604~c(0, 0)*1
              q8607~c(0, 0)*1
                aggr ~ c(NA, NA)*1 #latent means of first-order factors freely estimated
                subm ~ c(NA, NA)*1
                conv ~ c(NA, NA)*1'

#1st order metric      
model2 <- 'aggr =~ c(l1, l1)*q8601 + c(l2, l2)*q8602 + c(l3, l3)*q8603  #first order loadings set equal across groups
            subm =~ c(l4, l4)*q8604 + c(l5, l5)*q8605 + c(l6, l6)*q8606
            conv =~ c(l7, l7)*q8607 + c(l8, l8)*q8608 + c(l9, l9)*q8609
            aut =~ aggr + subm + conv
              q8605~~q8606        #freed parameter
              q8601~c(0, 0)*1
              q8604~c(0, 0)*1
              q8607~c(0, 0)*1
                aggr ~ c(NA, NA)*1
                subm ~ c(NA, NA)*1
                conv ~ c(NA, NA)*1'

#1st and 2nd order metric
model3 <- 'aggr =~ c(l1, l1)*q8601 + c(l2, l2)*q8602 + c(l3, l3)*q8603
                subm =~ c(l4, l4)*q8604 + c(l5, l5)*q8605 + c(l6, l6)*q8606
                conv =~ c(l7, l7)*q8607 + c(l8, l8)*q8608 + c(l9, l9)*q8609
                aut =~ c(l10, l10)*aggr + c(l11, l11)*subm + c(l12, l12)*conv #loadings set equal across groups
                  q8605~~q8606      #freed parameter
                  q8601~c(0, 0)*1
                  q8604~c(0, 0)*1
                  q8607~c(0, 0)*1
                      aggr ~ c(NA, NA)*1
                      subm ~ c(NA, NA)*1
                      conv ~ c(NA, NA)*1'
#1st order scalar
model4 <- 'aggr =~ c(l1, l1)*q8601 + c(l2, l2)*q8602 + c(l3, l3)*q8603
            subm =~ c(l4, l4)*q8604 + c(l5, l5)*q8605 + c(l6, l6)*q8606
            conv =~ c(l7, l7)*q8607 + c(l8, l8)*q8608 + c(l9, l9)*q8609
            aut =~ c(l10, l10)*aggr + c(l11, l11)*subm + c(l12, l12)*conv
              q8605~~q8606
              q8601~c(0, 0)*1     #intercepts set equal across groups, one per factor is fixed to 0
              q8602~c(i2, i2)*1
              q8603~c(i3, i3)*1
              q8604~c(0, 0)*1
              q8605~c(i5, i5)*1
              q8606~c(i6, i6)*1
              q8607~c(0, 0)*1
              q8608~c(i8, i8)*1 
              q8609~c(i9, i9)*1
                  aggr ~ c(NA, NA)*1
                  subm ~ c(NA, NA)*1
                  conv ~ c(NA, NA)*1'

#1st and 2nd order scalar
model5 <- ' aggr =~ c(l1, l1)*q8601 + c(l2, l2)*q8602 + c(l3, l3)*q8603
              subm =~ c(l4, l4)*q8604 + c(l5, l5)*q8605 + c(l6, l6)*q8606
              conv =~ c(l7, l7)*q8607 + c(l8, l8)*q8608 + c(l9, l9)*q8609
              aut =~ c(l10, l10)*aggr + c(l11, l11)*subm + c(l12, l12)*conv
                 q8605~~q8606       #freed parameter
                  q8601~c(0, 0)*1
                  q8602~c(i2, i2)*1
                  q8603~c(i3, i3)*1
                  q8604~c(0, 0)*1
                  q8605~c(i5, i5)*1
                  q8606~c(i6, i6)*1
                  q8607~c(0, 0)*1
                  q8608~c(i8, i8)*1 
                  q8609~c(i9, i9)*1
                      aggr~c(i10, i10)*1    #Latent Means/Intecepts set equal across groups
                      subm~c(i11, i11)*1
                      conv~c(i12, i12)*1
                      aut~c(NA, 0)*1'       #Latent mean fixed to 0 in one group


model6 <- ' aggr =~ c(l1, l1)*q8601 + c(l2, l2)*q8602 + c(l3, l3)*q8603
              subm =~ c(l4, l4)*q8604 + c(l5, l5)*q8605 + c(l6, l6)*q8606
              conv =~ c(l7, l7)*q8607 + c(l8, l8)*q8608 + c(l9, l9)*q8609
              aut =~ c(l10, l10)*aggr + c(l11, l11)*subm + c(l12, l12)*conv
                 q8605~~q8606       #freed parameter
                  q8601~c(0, 0)*1
                  q8602~c(i2, i2)*1
                  q8603~c(i3, i3)*1
                  q8604~c(0, 0)*1
                  q8605~c(i5, i5)*1
                  q8606~c(i6, i6)*1
                  q8607~c(0, 0)*1
                  q8608~c(i8, i8)*1 
                  q8609~c(i9, i9)*1
                      aggr~c(i10, i10)*1    #Latent Means/Intecepts set equal across groups
                      subm~c(i11, i11)*1
                      conv~c(i12, i12)*1
                      aut~c(i13, i13)*1 #Latent means set equal
                      aut ~ ~ 1*aut'

#Time of Measurement                  
fitmodel1<- cfa(model1, data=gesamt, estimator = "ml", group = "year")
fitmodel2<- cfa(model2, data=gesamt, estimator = "ml", group = "year")
fitmodel3<- cfa(model3, data=gesamt, estimator = "ml", group = "year")
fitmodel4<- cfa(model4, data=gesamt, estimator = "ml", group = "year")
fitmodel5<- cfa(model5, data=gesamt, estimator = "ml", group = "year")
fitmodel6<- cfa(model6, data=gesamt, estimator = "ml", group = "year")
summary(fitmodel5, fit.measures =TRUE)
fitmeasures(fitmodel1, fit.measures = c("chisq", "cfi", "rmsea", "df", "srmr", "aic"))
fitmeasures(fitmodel2, fit.measures = c("chisq", "cfi", "rmsea", "df", "srmr", "aic"))
fitmeasures(fitmodel3, fit.measures = c("chisq", "cfi", "rmsea", "df", "srmr", "aic"))
fitmeasures(fitmodel4, fit.measures = c("chisq", "cfi", "rmsea", "df", "srmr", "aic"))
fitmeasures(fitmodel5, fit.measures = c("chisq", "cfi", "rmsea", "df", "srmr", "aic"))
fitmeasures(fitmodel6, fit.measures = c("chisq", "cfi", "rmsea", "df", "srmr", "aic"))


#Latent Means Time of Measurement
fit<- cfa(model5, data=gesamt, estimator = "ml", group="year")
summary(fit, fit.measures=TRUE)
lavInspect(fit, what="est")$`2016`$alpha
lavInspect(fit, what="est")$`2020`$alpha
lavInspect(fit, what="std")$`2016`$alpha
lavInspect(fit, what="std")$`2020`$alpha
diag(lavInspect(fit, what="cov.ov")$`2016`)
diag(lavInspect(fit, what="cov.ov")$`2020`)
lavInspect(fit, what="std.lv")$`2016`
lavInspect(fit, what="mean.lv")$`2016`
diag(lavInspect(fit, what="cov.lv")$`2016`)
diag(lavInspect(fit, what="cov.lv")$`2020`)

#Region of Germany
gesamt$Ost_West <- as.factor(gesamt$Ost_West)
fitmodel1<- cfa(model1, data=gesamt, estimator = "mlm", group = "Ost_West")
fitmodel2<- cfa(model2, data=gesamt, estimator = "mlm", group = "Ost_West")
fitmodel3<- cfa(model3, data=gesamt, estimator = "mlm", group = "Ost_West")
fitmodel4<- cfa(model4, data=gesamt, estimator = "mlm", group = "Ost_West")
fitmodel5<- cfa(model5, data=gesamt, estimator = "mlm", group = "Ost_West")
fitmodel6<- cfa(model6, data=gesamt, estimator = "mlm", group = "Ost_West")
fitmeasures(fitmodel1, fit.measures = c("chisq", "cfi", "rmsea", "df", "srmr", "aic"))
fitmeasures(fitmodel2, fit.measures = c("chisq", "cfi", "rmsea", "df", "srmr", "aic"))
fitmeasures(fitmodel3, fit.measures = c("chisq", "cfi", "rmsea", "df", "srmr", "aic"))
fitmeasures(fitmodel4, fit.measures = c("chisq", "cfi", "rmsea", "df", "srmr", "aic"))
fitmeasures(fitmodel5, fit.measures = c("chisq", "cfi", "rmsea", "df", "srmr", "aic"))
fitmeasures(fitmodel6, fit.measures = c("chisq", "cfi", "rmsea", "df", "srmr", "aic"))

#Latent Means Region

fit<- cfa(model5, data=gesamt, estimator = "ml", group="Ost_West")
summary(fit)
lavInspect(fit, what="std")$`1`$alpha
lavInspect(fit, what="std")$`2`$alpha
lavInspect(fit, what="est")$`1`$alpha
lavInspect(fit, what="est")$`2`$alpha
diag(lavInspect(fit, what="cov.ov")$`1`)
diag(lavInspect(fit, what="cov.ov")$`2`)
lavInspect(fit, what="std.lv")$`1`
lavInspect(fit, what="mean.lv")$`2`
diag(lavInspect(fit, what="cov.lv")$`1`)
diag(lavInspect(fit, what="cov.lv")$`2`)

#Gender
gesamt2 <- gesamt[gesamt$s2<3, ] #n=1 with "divers" gender excluded
gesamt2$s2 <- as.factor(gesamt2$s2)
fitmodel1<- cfa(model1, data=gesamt2, estimator = "mlm", group = "s2")
fitmodel2<- cfa(model2, data=gesamt2, estimator = "mlm", group = "s2")
fitmodel3<- cfa(model3, data=gesamt2, estimator = "mlm", group = "s2")
fitmodel4<- cfa(model4, data=gesamt2, estimator = "mlm", group = "s2")
fitmodel5<- cfa(model5, data=gesamt2, estimator = "mlm", group = "s2")
fitmodel6<- cfa(model6, data=gesamt2, estimator = "mlm", group = "s2")
fitmeasures(fitmodel1, fit.measures = c("chisq", "cfi", "rmsea", "df", "srmr", "aic"))
fitmeasures(fitmodel2, fit.measures = c("chisq", "cfi", "rmsea", "df", "srmr", "aic"))
fitmeasures(fitmodel3, fit.measures = c("chisq", "cfi", "rmsea", "df", "srmr", "aic"))
fitmeasures(fitmodel4, fit.measures = c("chisq", "cfi", "rmsea", "df", "srmr", "aic"))
fitmeasures(fitmodel5, fit.measures = c("chisq", "cfi", "rmsea", "df", "srmr", "aic"))
fitmeasures(fitmodel6, fit.measures = c("chisq", "cfi", "rmsea", "df", "srmr", "aic"))

#Latent Means based on Gender
fit<- cfa(model5, data=gesamt2, estimator = "mlm", group="s2")
summary(fit)
lavInspect(fit, what="std")$`1`$alpha
lavInspect(fit, what="std")$`2`$alpha
lavInspect(fit, what="est")$`1`$alpha
lavInspect(fit, what="est")$`2`$alpha

#Invariance with 3 groups
#Configural
model1 <- 'aggr =~ q8601 + q8602 + q8603
            subm =~ q8604 + q8605 + q8606
            conv =~ q8607 + q8608 + q8609
            aut =~ aggr + subm + conv
             q8605~~q8606        #freed parameter
              q8601~c(0, 0, 0)*1     #one item intecept per factor fixed to 0
              q8604~c(0, 0, 0)*1
              q8607~c(0, 0, 0)*1
                aggr ~ c(NA, NA, NA)*1 #latent means of first-order factors freely estimated
                subm ~ c(NA, NA, NA)*1
                conv ~ c(NA, NA, NA)*1'

#1st order metric      
model2 <- 'aggr =~ c(l1, l1, l1)*q8601 + c(l2, l2, l2)*q8602 + c(l3,l3, l3)*q8603  #loadings set equal across groups
            subm =~ c(l4, l4, l4)*q8604 + c(l5, l5, l5)*q8605 + c(l6, l6, l6)*q8606
            conv =~ c(l7, l7, l7)*q8607 + c(l8, l8, l8)*q8608 + c(l9, l9, l9)*q8609
            aut =~ aggr + subm + conv
             q8605~~q8606        #freed parameter
              q8601~c(0, 0, 0)*1
              q8604~c(0, 0, 0)*1
              q8607~c(0, 0, 0)*1
                aggr ~ c(NA, NA, NA)*1
                subm ~ c(NA, NA, NA)*1
                conv ~ c(NA, NA, NA)*1'

#1st and 2nd order metric
model3 <- 'aggr =~ c(l1, l1, l1)*q8601 + c(l2, l2, l2)*q8602 + c(l3,l3, l3)*q8603  #loadings set equal across groups
            subm =~ c(l4, l4, l4)*q8604 + c(l5, l5, l5)*q8605 + c(l6, l6, l6)*q8606
            conv =~ c(l7, l7, l7)*q8607 + c(l8, l8, l8)*q8608 + c(l9, l9, l9)*q8609
                aut =~ c(l10, l10, l10)*aggr + c(l11, l11, l11)*subm + c(l12, l12, l12)*conv #loadings set equal across groups
                  q8605~~q8606      #freed parameter
                  q8601~c(0, 0, 0)*1
                  q8604~c(0, 0, 0)*1
                  q8607~c(0, 0, 0)*1
                      aggr ~ c(NA, NA, NA)*1
                      subm ~ c(NA, NA, NA)*1
                      conv ~ c(NA, NA, NA)*1'
#1st order scalar
model4 <- 'aggr =~ c(l1, l1, l1)*q8601 + c(l2, l2, l2)*q8602 + c(l3,l3, l3)*q8603  #loadings set equal across groups
            subm =~ c(l4, l4, l4)*q8604 + c(l5, l5, l5)*q8605 + c(l6, l6, l6)*q8606
            conv =~ c(l7, l7, l7)*q8607 + c(l8, l8, l8)*q8608 + c(l9, l9, l9)*q8609
              aut =~ c(l10, l10, l10)*aggr + c(l11, l11, l11)*subm + c(l12, l12, l12)*conv #loadings set equal across groups
              q8605~~q8606
              q8601~c(0, 0, 0)*1     #intercepts set equal across groups, one per factor is fixed to 0
              q8602~c(i2, i2, i2)*1
              q8603~c(i3, i3, i3)*1
              q8604~c(0, 0, 0)*1
              q8605~c(i5, i5, i5)*1
              q8606~c(i6, i6, i6)*1
              q8607~c(0, 0, 0)*1
              q8608~c(i8, i8, i8)*1 
              q8609~c(i9, i9, i9)*1
                  aggr ~ c(NA, NA, NA)*1
                  subm ~ c(NA, NA, NA)*1
                  conv ~ c(NA, NA, NA)*1'

#1st and 2nd order scalar
model5 <- 'aggr =~ c(l1, l1, l1)*q8601 + c(l2, l2, l2)*q8602 + c(l3,l3, l3)*q8603  #loadings set equal across groups
            subm =~ c(l4, l4, l4)*q8604 + c(l5, l5, l5)*q8605 + c(l6, l6, l6)*q8606
            conv =~ c(l7, l7, l7)*q8607 + c(l8, l8, l8)*q8608 + c(l9, l9, l9)*q8609
              aut =~ c(l10, l10, l10)*aggr + c(l11, l11, l11)*subm + c(l12, l12, l12)*conv #loadings set equal across groups
              q8605~~q8606
              q8601~c(0, 0, 0)*1     #intercepts set equal across groups, one per factor is fixed to 0
              q8602~c(i2, i2, i2)*1
              q8603~c(i3, i3, i3)*1
              q8604~c(0, 0, 0)*1
              q8605~c(i5, i5, i5)*1
              q8606~c(i6, i6, i6)*1
              q8607~c(0, 0, 0)*1
              q8608~c(i8, i8, i8)*1 
              q8609~c(i9, i9, i9)*1
                      aggr~c(i10, i10, i10)*1    #Latent Means/Intecepts set equal across groups
                      subm~c(i11, i11, i11)*1
                      conv~c(i12, i12, i12)*1
                      aut~c(NA, NA, 0)*1'       #Latent mean fixed to 0 in one group

model6 <- 'aggr =~ c(l1, l1, l1)*q8601 + c(l2, l2, l2)*q8602 + c(l3,l3, l3)*q8603  #loadings set equal across groups
            subm =~ c(l4, l4, l4)*q8604 + c(l5, l5, l5)*q8605 + c(l6, l6, l6)*q8606
            conv =~ c(l7, l7, l7)*q8607 + c(l8, l8, l8)*q8608 + c(l9, l9, l9)*q8609
              aut =~ c(l10, l10, l10)*aggr + c(l11, l11, l11)*subm + c(l12, l12, l12)*conv #loadings set equal across groups
              q8605~~q8606
              q8601~c(0, 0, 0)*1     #intercepts set equal across groups, one per factor is fixed to 0
              q8602~c(i2, i2, i2)*1
              q8603~c(i3, i3, i3)*1
              q8604~c(0, 0, 0)*1
              q8605~c(i5, i5, i5)*1
              q8606~c(i6, i6, i6)*1
              q8607~c(0, 0, 0)*1
              q8608~c(i8, i8, i8)*1 
              q8609~c(i9, i9, i9)*1
                      aggr~c(i10, i10, i10)*1    #Latent Means/Intecepts set equal across groups
                      subm~c(i11, i11, i11)*1
                      conv~c(i12, i12, i12)*1
                      aut~c(i13, i13, i13)*1  #Latent means set equal
                      aut ~ ~ 1*aut'


#Education
gesamt3 <- gesamt[gesamt$education<4, ] #n=144 still in school excluded 
fitmodel1<- cfa(model1, data=gesamt3, estimator = "mlm", group = "education")
fitmodel2<- cfa(model2, data=gesamt3, estimator = "mlm", group = "education")
fitmodel3<- cfa(model3, data=gesamt3, estimator = "mlm", group = "education")
fitmodel4<- cfa(model4, data=gesamt3, estimator = "mlm", group = "education")
fitmodel5<- cfa(model5, data=gesamt3, estimator = "mlm", group = "education")
fitmodel6<- cfa(model6, data=gesamt3, estimator = "mlm", group = "education")
fitmeasures(fitmodel1, fit.measures = c("chisq", "cfi", "rmsea", "df", "srmr", "aic"))
fitmeasures(fitmodel2, fit.measures = c("chisq", "cfi", "rmsea", "df", "srmr", "aic"))
fitmeasures(fitmodel3, fit.measures = c("chisq", "cfi", "rmsea", "df", "srmr", "aic"))
fitmeasures(fitmodel4, fit.measures = c("chisq", "cfi", "rmsea", "df", "srmr", "aic"))
fitmeasures(fitmodel5, fit.measures = c("chisq", "cfi", "rmsea", "df", "srmr", "aic"))
fitmeasures(fitmodel6, fit.measures = c("chisq", "cfi", "rmsea", "df", "srmr", "aic"))

#Latent Means Education
fit<- cfa(model5, data=gesamt3, estimator = "mlm", group="education")
summary(fit)
gesamt$education
lavInspect(fit, what="std")$`1`$alpha
lavInspect(fit, what="std")$`2`$alpha
lavInspect(fit, what="std")$`3`$alpha
lavInspect(fit, what="est")$`1`$alpha
lavInspect(fit, what="est")$`2`$alpha
lavInspect(fit, what="est")$`3`$alpha

#Invariance with 6 groups
#Configural
model1b <- 'aggr =~ q8601 + q8602 + q8603
            subm =~ q8604 + q8605 + q8606
            conv =~ q8607 + q8608 + q8609
            aut =~ aggr + subm + conv
             q8605~~q8606        #freed parameter
              q8601~c(0, 0, 0, 0, 0, 0)*1     #one item intecept per factor fixed to 0
              q8604~c(0, 0, 0, 0, 0, 0)*1
              q8607~c(0, 0, 0, 0, 0, 0)*1
                aggr ~ c(NA, NA, NA, NA, NA, NA)*1 #latent means of first-order factors freely estimated
                subm ~ c(NA, NA, NA, NA, NA, NA)*1
                conv ~ c(NA, NA, NA, NA, NA, NA)*1'

#1st order metric      
model2b <- 'aggr =~ c(l1, l1, l1, l1, l1, l1)*q8601 + c(l2, l2, l2, l2, l2, l2)*q8602 + c(l3, l3, l3, l3,l3, l3)*q8603  #loadings set equal across groups
            subm =~ c(l4, l4, l4, l4, l4, l4)*q8604 + c(l5, l5, l5, l5, l5, l5)*q8605 + c(l6, l6, l6, l6, l6, l6)*q8606
            conv =~ c(l7, l7, l7, l7, l7, l7)*q8607 + c(l8, l8, l8, l8, l8, l8)*q8608 + c(l9, l9, l9, l9, l9, l9)*q8609
            aut =~ aggr + subm + conv
              q8605~~q8606        #freed parameter
              q8601~c(0, 0, 0, 0, 0, 0)*1     #one item intecept per factor fixed to 0
              q8604~c(0, 0, 0, 0, 0, 0)*1
              q8607~c(0, 0, 0, 0, 0, 0)*1
                aggr ~ c(NA, NA, NA, NA, NA, NA)*1 #latent means of first-order factors freely estimated
                subm ~ c(NA, NA, NA, NA, NA, NA)*1
                conv ~ c(NA, NA, NA, NA, NA, NA)*1'

#1st and 2nd order metric
model3b <- 'aggr =~ c(l1, l1, l1, l1, l1, l1)*q8601 + c(l2, l2, l2, l2, l2, l2)*q8602 + c(l3, l3, l3, l3,l3, l3)*q8603  #loadings set equal across groups
            subm =~ c(l4, l4, l4, l4, l4, l4)*q8604 + c(l5, l5, l5, l5, l5, l5)*q8605 + c(l6, l6, l6, l6, l6, l6)*q8606
            conv =~ c(l7, l7, l7, l7, l7, l7)*q8607 + c(l8, l8, l8, l8, l8, l8)*q8608 + c(l9, l9, l9, l9, l9, l9)*q8609
            aut =~ c(l10, l10, l10, l10, l10, l10)*aggr + c(l11, l11, l11, l11, l11, l11)*subm + c(l12, l12, l12, l12, l12, l12)*conv
              q8605~~q8606        #freed parameter
              q8601~c(0, 0, 0, 0, 0, 0)*1     #one item intecept per factor fixed to 0
              q8604~c(0, 0, 0, 0, 0, 0)*1
              q8607~c(0, 0, 0, 0, 0, 0)*1
                aggr ~ c(NA, NA, NA, NA, NA, NA)*1 #latent means of first-order factors freely estimated
                subm ~ c(NA, NA, NA, NA, NA, NA)*1
                conv ~ c(NA, NA, NA, NA, NA, NA)*1'
#1st order scalar
model4b <- 'aggr =~ c(l1, l1, l1, l1, l1, l1)*q8601 + c(l2, l2, l2, l2, l2, l2)*q8602 + c(l3, l3, l3, l3,l3, l3)*q8603  #loadings set equal across groups
            subm =~ c(l4, l4, l4, l4, l4, l4)*q8604 + c(l5, l5, l5, l5, l5, l5)*q8605 + c(l6, l6, l6, l6, l6, l6)*q8606
            conv =~ c(l7, l7, l7, l7, l7, l7)*q8607 + c(l8, l8, l8, l8, l8, l8)*q8608 + c(l9, l9, l9, l9, l9, l9)*q8609
            aut =~ c(l10, l10, l10, l10, l10, l10)*aggr + c(l11, l11, l11, l11, l11, l11)*subm + c(l12, l12, l12, l12, l12, l12)*conv
              q8605~~q8606        #freed parameter
              q8601~c(0, 0, 0, 0, 0, 0)*1     #intercepts set equal across groups, one per factor is fixed to 0
              q8602~c(i2, i2, i2, i2, i2, i2)*1
              q8603~c(i3, i3, i3, i3, i3, i3)*1
              q8604~c(0, 0, 0, 0, 0, 0)*1
              q8605~c(i5, i5, i5, i5, i5, i5)*1
              q8606~c(i6, i6, i6, i6, i6, i6)*1
              q8607~c(0, 0, 0, 0, 0, 0)*1
              q8608~c(i8, i8, i8, i8, i8, i8)*1 
              q8609~c(i9, i9, i9, i9, i9, i9)*1
                 aggr ~ c(NA, NA, NA, NA, NA, NA)*1 #latent means of first-order factors freely estimated
                subm ~ c(NA, NA, NA, NA, NA, NA)*1
                conv ~ c(NA, NA, NA, NA, NA, NA)*1'

#1st and 2nd order scalar
model5b <- 'aggr =~ c(l1, l1, l1, l1, l1, l1)*q8601 + c(l2, l2, l2, l2, l2, l2)*q8602 + c(l3, l3, l3, l3,l3, l3)*q8603  #loadings set equal across groups
            subm =~ c(l4, l4, l4, l4, l4, l4)*q8604 + c(l5, l5, l5, l5, l5, l5)*q8605 + c(l6, l6, l6, l6, l6, l6)*q8606
            conv =~ c(l7, l7, l7, l7, l7, l7)*q8607 + c(l8, l8, l8, l8, l8, l8)*q8608 + c(l9, l9, l9, l9, l9, l9)*q8609
            aut =~ c(l10, l10, l10, l10, l10, l10)*aggr + c(l11, l11, l11, l11, l11, l11)*subm + c(l12, l12, l12, l12, l12, l12)*conv
              q8605~~q8606        #freed parameter
              q8601~c(0, 0, 0, 0, 0, 0)*1     #intercepts set equal across groups, one per factor is fixed to 0
              q8602~c(i2, i2, i2, i2, i2, i2)*1
              q8603~c(i3, i3, i3, i3, i3, i3)*1
              q8604~c(0, 0, 0, 0, 0, 0)*1
              q8605~c(i5, i5, i5, i5, i5, i5)*1
              q8606~c(i6, i6, i6, i6, i6, i6)*1
              q8607~c(0, 0, 0, 0, 0, 0)*1
              q8608~c(i8, i8, i8, i8, i8, i8)*1 
              q8609~c(i9, i9, i9, i9, i9, i9)*1
                      aggr~c(i10, i10, i10, i10, i10, i10)*1    #Latent Means/Intecepts set equal across groups
                      subm~c(i11, i11, i11, i11, i11, i11)*1
                      conv~c(i12, i12, i12, i12, i12, i12)*1
                      aut~c(NA, NA, NA, NA, NA, 0)*1'       #Latent mean fixed to 0 in one group

#Latent Means of second order factor
model6b <- 'aggr =~ c(l1, l1, l1, l1, l1, l1)*q8601 + c(l2, l2, l2, l2, l2, l2)*q8602 + c(l3, l3, l3, l3,l3, l3)*q8603  #loadings set equal across groups
            subm =~ c(l4, l4, l4, l4, l4, l4)*q8604 + c(l5, l5, l5, l5, l5, l5)*q8605 + c(l6, l6, l6, l6, l6, l6)*q8606
            conv =~ c(l7, l7, l7, l7, l7, l7)*q8607 + c(l8, l8, l8, l8, l8, l8)*q8608 + c(l9, l9, l9, l9, l9, l9)*q8609
            aut =~ c(l10, l10, l10, l10, l10, l10)*aggr + c(l11, l11, l11, l11, l11, l11)*subm + c(l12, l12, l12, l12, l12, l12)*conv
              q8605~~q8606        #freed parameter
              q8601~c(0, 0, 0, 0, 0, 0)*1     #intercepts set equal across groups, one per factor is fixed to 0
              q8602~c(i2, i2, i2, i2, i2, i2)*1
              q8603~c(i3, i3, i3, i3, i3, i3)*1
              q8604~c(0, 0, 0, 0, 0, 0)*1
              q8605~c(i5, i5, i5, i5, i5, i5)*1
              q8606~c(i6, i6, i6, i6, i6, i6)*1
              q8607~c(0, 0, 0, 0, 0, 0)*1
              q8608~c(i8, i8, i8, i8, i8, i8)*1 
              q8609~c(i9, i9, i9, i9, i9, i9)*1
                      aggr~c(i10, i10, i10, i10, i10, i10)*1    #Latent Means/Intecepts set equal across groups
                      subm~c(i11, i11, i11, i11, i11, i11)*1
                      conv~c(i12, i12, i12, i12, i12, i12)*1
                      aut~c(i13, i13, i13, i13, i13, i13)*1       #Latent mean set equal
                        aut ~ ~ 1*aut'
#Age Groups
gesamt$age_group <- as.factor(gesamt$age_group)
fitmodel1<- cfa(model1b, data=gesamt, estimator = "mlm", group = "age_group")
fitmodel2<- cfa(model2b, data=gesamt, estimator = "mlm", group = "age_group")
fitmodel3<- cfa(model3b, data=gesamt, estimator = "mlm", group = "age_group")
fitmodel4<- cfa(model4b, data=gesamt, estimator = "mlm", group = "age_group")
fitmodel5<- cfa(model5b, data=gesamt, estimator = "mlm", group = "age_group")
fitmodel6<- cfa(model6b, data=gesamt, estimator = "mlm", group = "age_group")
fitmeasures(fitmodel1, fit.measures = c("chisq", "cfi", "rmsea", "df", "srmr", "aic"))
fitmeasures(fitmodel2, fit.measures = c("chisq", "cfi", "rmsea", "df", "srmr", "aic"))
fitmeasures(fitmodel3, fit.measures = c("chisq", "cfi", "rmsea", "df", "srmr", "aic"))
fitmeasures(fitmodel4, fit.measures = c("chisq", "cfi", "rmsea", "df", "srmr", "aic"))
fitmeasures(fitmodel5, fit.measures = c("chisq", "cfi", "rmsea", "df", "srmr", "aic"))
fitmeasures(fitmodel6, fit.measures = c("chisq", "cfi", "rmsea", "df", "srmr", "aic"))

#Latent Means Age groups
fit<- cfa(model5b, data=gesamt, estimator = "mlm", group="age_group")
summary(fit)
lavInspect(fit, what="std")$`2`
lavInspect(fit, what="std")$`3`$alpha
lavInspect(fit, what="std")$`4`$alpha
lavInspect(fit, what="std")$`5`$alpha
lavInspect(fit, what="std")$`6`$alpha
lavInspect(fit, what="std")$`7`$alpha
lavInspect(fit, what="est")$`2`$alpha
lavInspect(fit, what="est")$`3`$alpha
lavInspect(fit, what="est")$`4`$alpha
lavInspect(fit, what="est")$`5`$alpha
lavInspect(fit, what="est")$`6`$alpha
lavInspect(fit, what="est")$`7`$alpha
